# Supplementary material for: Clinical Characteristics and Prognostic Relevance of Different Types of Caregivers for Elderly Patients with Acute Heart Failure—Analysis from the RICA Registry
Source: J Clin Med. 2022 Jun 18;11(12):3516. doi: 10.3390/jcm11123516 (PMC9225050; doi:10.3390/jcm11123516)
Supplement: Supplementary file 1 [file jcm-11-03516-s001.zip]

Archive with 1 entries (1 files):
- jcm-1698798-supplementary.pdf
